# Supplementary material for: Using multiple Mendelian randomization approaches and genetic correlations to understand obesity, urate, and gout
Source: Sci Rep. 2021 Sep 7;11:17799. doi: 10.1038/s41598-021-97410-4 (PMC8423843; doi:10.1038/s41598-021-97410-4)
Supplement: Supplementary file 2 — Supplementary Tables. [file 41598_2021_97410_MOESM2_ESM.xlsx]

## Sheet: TOC & legend
Title: Using multiple Mendelian randomization approaches and genetic correlations to understand obesity, urate, and gout
Authors:
Charleen D. Adams1* and Brian B. Boutwell2,3
1Department of Environmental Health, Program in Molecular and Integrative Physiological Sciences, Harvard T.H. Chan School of Public Health, Boston, Massachusetts 02115, USA;
2School of Applied Science, The University of Mississippi P.O. Box 1848, University, MS, 38677, USA;
3John D. Bower School of Population Health, University of Mississippi Medical Center, Jackson, MS, 39216, USA
Table of Contents		Legend for Univariable Results*				Legend for SNP Characteristics*
		Header term	Meaning			Header term	Meaning
Supplementary table 1. MR results for obesity on gout.		Method	MR method			effect_allele.exposure	effect allele exposure
Supplementary table 2. MR results for obesity on urate.		outcome	outcome			other_allele.exposure	other allele exposure
Supplementary table 3. MR results for urate levels on gout.		exposure	exposure			effect_allele.outcome	effect allele outcome
Supplementary table 4. MR results for urate on T2D.		nsnp	number of snps			other_allele.outcome	other allele outcome
Supplementary table 5. MR results for obesity on HDL.		b	beta			beta.exposure	beta exposure
Supplementary table 6. MR results of obesity on LDL.		se	standard error			beta.outcome	beta outcome
Supplementary table 7. MR results of obesity on triglycerides.		pval	p-value			eaf.exposure	effect allele frequency exposure
Supplementary table 8. MR results of HDL gouton urate.		Q, Q_diff, Q_pval	heterogeneity statistics			eaf.outcome	effect allele frequency outcome
Supplementary table 9. MR of triglycerides on urate.		pmid	PubMed ID			id.outcome	ID outcome
Supplementary table 10. SNP characteristics for the MR of obesity on gout.		population	population/race			chr	chromosome
Supplementary table 11. SNP characteristics for the MR of obesity on urate.		ncase	number of cases			pos	position
Supplementary table 12. SNP characteristics for the MR of urate levels on gout.		ncontrol	number of controls			se.outcome	standard error outcome
Supplementary table 13. SNP characteristics for the MR of urate on T2D.		intercept, intercept_se, upper_intercept, intercept_pval	MR-Egger intercept, standard error, and 95% confidence interval			samplesize.outcome	sample size outcome
Supplementary table 14. SNP characteristics for the MR of obesity on HDL.		id.outcome	MRC-IEU outcome identifier			pval.outcome	p-value outcome
Supplementary table 15. SNP characteristics for the MR of obesity on LDL.		id.exposure	MRC-IEU exposure identifier			outcome	outcome
Supplementary table 16. SNP characteristics for the MR of obesity on triglycerides.		SNP	RSID for meta-analyses and Wald ratios			se.exposure	standard error exposure
Supplementary table 17. SNP characteristics for the MR of HDL on urate.		sample_size	sample size			pval.exposure	p-value exposure
Supplementary table 18. SNP characteristics for the MR of triglycerides on urate.		nsnps.outcome.array	number of snps on the outcome array			chr.exposure	chromoeome exposure
Supplementary table 19. Multivariable analysis of obesity, HDL, and triglycerides on urate.		year	year performed			samplesize.exposure	sample size exposure
Supplementary table 20. Indirect effect of obesity (through the mediator, urate) on gout.		sex	sex			id.exposure	ID exposure
Supplementary table 21. Genetic correlations.		category	type of study			exposure	exposure
Supplementary table 22. SNP heritiability (h2).		or	odds ratio			rsid	RSID
		or_lci95	lower 95% confidence limit			units.outcome	units outcome
		or_uci95	upper 95% confidence limit			proxy.outcome	proxy outcome
		r2	R-squared statistic			target_snp.outcome	target snp outcome
		I2	I-squared statistic			proxy_snp.outcome	proxy snp outcome
		Fstat	F-statistic			target_a1.outcome	target a1 outcome
		RadialMR outliers	RadialMR outliers (removed)			target_a2.outcome	target a2 outcome
		SIMEX	Simex extrapolation			proxy_a1.outcome	proxy a1 outomce
		*Some columns not in all tables, depending upon the information provided in MR-Base.				proxy_a2.outcome	proxy a2 outcome
						units.exposure	units exposure
						*Some columns not in all tables, depending upon the information provided in MR-Base.

## Sheet: S1. Obesity on gout
Supplementary table 1. MR results for obesity on gout.
Method	outcome	exposure	nsnp	b	se	pval	Q	Q_df	Q_pval	population	ncase	ncontrol	intercept	intercept_se	lower_intercept	upper_intercept	intercept_pval	id.outcome	id.exposure	SNP	sample_size	nsnps.outcome.array	year	author	sex	category	or	or_lci95	or_uci95	r2	Fstat	I2	RadialMR outliers		SIMEX
Inverse variance weighted (primary MR test)	gout	obesity	13	0.00250092	0.000654691	0.000133453	6.70458	12	0.876503	European	6543	456390	NA	NA	NA	NA	NA	ukb-b-13251	ieu-a-90	rs10182181; rs11075989; rs13130484; rs13393304; rs2030323; rs2307111; rs29939; rs527248; rs7138803; rs7141420; rs7531118; rs8028313; rs987237	462933	9851867	2018	Ben Elsworth	Males and Females	Binary	1.0025	1.00122	1.00379	0.0655269	524.863	0.9085	rs4929923		Number of genotypes = 13
																																	rs523288
MR Egger (sensitivity analysis)	gout	obesity	13	0.0025205	0.00176496	0.181041	6.70444	11	0.822489	European	6543	456390	-2.38575e-06	0.000199742	-0.00039388	0.000389108	0.990684	ukb-b-13251	ieu-a-90	rs10182181; rs11075989; rs13130484; rs13393304; rs2030323; rs2307111; rs29939; rs527248; rs7138803; rs7141420; rs7531118; rs8028313; rs987237	462933	9851867	2018	Ben Elsworth	Males and Females	Binary	1.00252	0.999062	1.006				rs887912		Bootstrap replications = 25
Weighted median (sensitivity analysis)	gout	obesity	13	0.00214827	0.000913364	0.018671	NA	NA	NA	European	6543	456390	NA	NA	NA	NA	NA	ukb-b-13251	ieu-a-90	rs10182181; rs11075989; rs13130484; rs13393304; rs2030323; rs2307111; rs29939; rs527248; rs7138803; rs7141420; rs7531118; rs8028313; rs987237	462933	9851867	2018	Ben Elsworth	Males and Females	Binary	1.00215	1.00036	1.00395				rs9816226		Simulation replications = 50
Weighted mode (sensitivity analysis)	gout	obesity	13	0.00189896	0.00111168	0.113316	NA	NA	NA	European	6543	456390	NA	NA	NA	NA	NA	ukb-b-13251	ieu-a-90	rs10182181; rs11075989; rs13130484; rs13393304; rs2030323; rs2307111; rs29939; rs527248; rs7138803; rs7141420; rs7531118; rs8028313; rs987237	462933	9851867	2018	Ben Elsworth	Males and Females	Binary	1.0019	0.99972	1.00409						------------------------------------------------------------------------------
Wald ratio	gout	obesity	1	0.000472608	0.00334356	0.887594	NA	NA	NA	European	6543	456390	NA	NA	NA	NA	NA	ukb-b-13251	ieu-a-90	rs10182181	462933	9851867	2018	Ben Elsworth	Males and Females	Binary	1.00047	0.993938	1.00705						-------------+----------------------------------------------------------------
Wald ratio	gout	obesity	1	0.00431364	0.00272734	0.113734	NA	NA	NA	European	6543	456390	NA	NA	NA	NA	NA	ukb-b-13251	ieu-a-90	rs2030323	462933	9851867	2018	Ben Elsworth	Males and Females	Binary	1.00432	0.998969	1.00971						slope | .0027469 .0021859 1.26 0.209 -.0015374 .0070312
Wald ratio	gout	obesity	1	0.00198792	0.00118798	0.0942553	NA	NA	NA	European	6543	456390	NA	NA	NA	NA	NA	ukb-b-13251	ieu-a-90	rs11075989	462933	9851867	2018	Ben Elsworth	Males and Females	Binary	1.00199	0.99966	1.00433						_cons | -.0000243 .0002226 -0.11 0.913 -.0004607 .0004121
Wald ratio	gout	obesity	1	0.00138765	0.00224281	0.536108	NA	NA	NA	European	6543	456390	NA	NA	NA	NA	NA	ukb-b-13251	ieu-a-90	rs13130484	462933	9851867	2018	Ben Elsworth	Males and Females	Binary	1.00139	0.996996	1.0058						------------------------------------------------------------------------------
Wald ratio	gout	obesity	1	0.00284424	0.0017929	0.11265	NA	NA	NA	European	6543	456390	NA	NA	NA	NA	NA	ukb-b-13251	ieu-a-90	rs13393304	462933	9851867	2018	Ben Elsworth	Males and Females	Binary	1.00285	0.99933	1.00638
Wald ratio	gout	obesity	1	-0.000782231	0.00300643	0.79472	NA	NA	NA	European	6543	456390	NA	NA	NA	NA	NA	ukb-b-13251	ieu-a-90	rs7138803	462933	9851867	2018	Ben Elsworth	Males and Females	Binary	0.999218	0.993347	1.00512
Wald ratio	gout	obesity	1	0.00514801	0.00361833	0.154806	NA	NA	NA	European	6543	456390	NA	NA	NA	NA	NA	ukb-b-13251	ieu-a-90	rs2307111	462933	9851867	2018	Ben Elsworth	Males and Females	Binary	1.00516	0.998058	1.01232
Wald ratio	gout	obesity	1	0.00145872	0.00362119	0.687074	NA	NA	NA	European	6543	456390	NA	NA	NA	NA	NA	ukb-b-13251	ieu-a-90	rs29939	462933	9851867	2018	Ben Elsworth	Males and Females	Binary	1.00146	0.994377	1.00859
Wald ratio	gout	obesity	1	0.00457314	0.00272713	0.0935608	NA	NA	NA	European	6543	456390	NA	NA	NA	NA	NA	ukb-b-13251	ieu-a-90	rs527248	462933	9851867	2018	Ben Elsworth	Males and Females	Binary	1.00458	0.999228	1.00997
Wald ratio	gout	obesity	1	0.005095	0.00244355	0.0370622	NA	NA	NA	European	6543	456390	NA	NA	NA	NA	NA	ukb-b-13251	ieu-a-90	rs987237	462933	9851867	2018	Ben Elsworth	Males and Females	Binary	1.00511	1.00031	1.00993
Wald ratio	gout	obesity	1	0.00583468	0.00311016	0.0606546	NA	NA	NA	European	6543	456390	NA	NA	NA	NA	NA	ukb-b-13251	ieu-a-90	rs7141420	462933	9851867	2018	Ben Elsworth	Males and Females	Binary	1.00585	0.999739	1.012
Wald ratio	gout	obesity	1	0.00111565	0.0030785	0.717052	NA	NA	NA	European	6543	456390	NA	NA	NA	NA	NA	ukb-b-13251	ieu-a-90	rs7531118	462933	9851867	2018	Ben Elsworth	Males and Females	Binary	1.00112	0.995094	1.00718
Wald ratio	gout	obesity	1	0.000311633	0.00292849	0.915254	NA	NA	NA	European	6543	456390	NA	NA	NA	NA	NA	ukb-b-13251	ieu-a-90	rs8028313	462933	9851867	2018	Ben Elsworth	Males and Females	Binary	1.00031	0.994586	1.00607

## Sheet: S2. Obesity on urate
Supplementary table 2. MR results for obesity on urate.
Method	outcome	exposure	nsnp	b	se	lower	upper	pval	Q	Q_df	Q_pval	population	pmid	intercept	intercept_se	lower_intercept	upper_intercept	intercept_pval	id.outcome	id.exposure	SNP	sample_size	nsnps.outcome.array	year	author	sex	r2	Fstat	I2	RadialMR outliers		SIMEX
Inverse variance weighted (primary MR test)	Urate	obesity	13	0.127428	0.0149029	0.0982179	0.156637	1.2252e-17	11.0992	12	0.520438	European	23263486	NA	NA	NA	NA	NA	ieu-a-1055	ieu-a-90	rs10182181; rs11075989; rs13130484; rs13393304; rs2030323; rs2307111; rs29939; rs4929923; rs527248; rs7138803; rs7141420; rs887912; rs987237	110347	2450548	2013	Kottgen	Males and Females	0.0641882	513.561	0.9113	rs7531118		Number of genotypes = 13
																														rs9816226
MR Egger (sensitivity analysis)	Urate	obesity	13	0.162522	0.0391942	0.0857009	0.239342	0.00162585	10.162	11	0.51588	European	23263486	-0.00420642	0.00434503	-0.0127227	0.00430984	0.353799	ieu-a-1055	ieu-a-90	rs10182181; rs11075989; rs13130484; rs13393304; rs2030323; rs2307111; rs29939; rs4929923; rs527248; rs7138803; rs7141420; rs887912; rs987237	110347	2450548	2013	Kottgen	Males and Females						Bootstrap replications = 25
Weighted median (sensitivity analysis)	Urate	obesity	13	0.114004	0.0210559	0.0727345	0.155274	6.1512e-08	NA	NA	NA	European	23263486	NA	NA	NA	NA	NA	ieu-a-1055	ieu-a-90	rs10182181; rs11075989; rs13130484; rs13393304; rs2030323; rs2307111; rs29939; rs4929923; rs527248; rs7138803; rs7141420; rs887912; rs987237	110347	2450548	2013	Kottgen	Males and Females						Simulation replications = 50
Weighted mode (sensitivity analysis)	Urate	obesity	13	0.120352	0.0245387	0.0722566	0.168448	0.000363111	NA	NA	NA	European	23263486	NA	NA	NA	NA	NA	ieu-a-1055	ieu-a-90	rs10182181; rs11075989; rs13130484; rs13393304; rs2030323; rs2307111; rs29939; rs4929923; rs527248; rs7138803; rs7141420; rs887912; rs987237	110347	2450548	2013	Kottgen	Males and Females						------------------------------------------------------------------------------
Wald ratio	Urate	obesity	1	0.0246575	0.0739726	-0.120329	0.169644	0.738883	NA	NA	NA	European	23263486	NA	NA	NA	NA	NA	ieu-a-1055	ieu-a-90	rs10182181	110347	2450548	2013	Kottgen	Males and Females						-------------+----------------------------------------------------------------
Wald ratio	Urate	obesity	1	0.154545	0.0590909	0.0387273	0.270364	0.0089127	NA	NA	NA	European	23263486	NA	NA	NA	NA	NA	ieu-a-1055	ieu-a-90	rs2030323	110347	2450548	2013	Kottgen	Males and Females						slope | .1800526 .0978991 1.84 0.066 -.0118261 .3719314
Wald ratio	Urate	obesity	1	0.109524	0.0271429	0.0563238	0.162724	5.45819e-05	NA	NA	NA	European	23263486	NA	NA	NA	NA	NA	ieu-a-1055	ieu-a-90	rs11075989	110347	2450548	2013	Kottgen	Males and Females						_cons | -.0059367 .0089101 -0.67 0.505 -.0234001 .0115267
Wald ratio	Urate	obesity	1	0.136364	0.0518182	0.0348	0.237927	0.00849891	NA	NA	NA	European	23263486	NA	NA	NA	NA	NA	ieu-a-1055	ieu-a-90	rs13130484	110347	2450548	2013	Kottgen	Males and Females						------------------------------------------------------------------------------
Wald ratio	Urate	obesity	1	0.172222	0.04	0.0938222	0.250622	1.66567e-05	NA	NA	NA	European	23263486	NA	NA	NA	NA	NA	ieu-a-1055	ieu-a-90	rs13393304	110347	2450548	2013	Kottgen	Males and Females
Wald ratio	Urate	obesity	1	0.1	0.0627273	-0.0229455	0.222945	0.110891	NA	NA	NA	European	23263486	NA	NA	NA	NA	NA	ieu-a-1055	ieu-a-90	rs527248	110347	2450548	2013	Kottgen	Males and Females
Wald ratio	Urate	obesity	1	0.0391304	0.0797101	-0.117101	0.195362	0.623491	NA	NA	NA	European	23263486	NA	NA	NA	NA	NA	ieu-a-1055	ieu-a-90	rs2307111	110347	2450548	2013	Kottgen	Males and Females
Wald ratio	Urate	obesity	1	0.116667	0.0791667	-0.0385	0.271833	0.140567	NA	NA	NA	European	23263486	NA	NA	NA	NA	NA	ieu-a-1055	ieu-a-90	rs29939	110347	2450548	2013	Kottgen	Males and Females
Wald ratio	Urate	obesity	1	0.0253333	0.0733333	-0.1184	0.169067	0.729753	NA	NA	NA	European	23263486	NA	NA	NA	NA	NA	ieu-a-1055	ieu-a-90	rs4929923	110347	2450548	2013	Kottgen	Males and Females
Wald ratio	Urate	obesity	1	0.207692	0.0561538	0.0976308	0.317754	0.000216766	NA	NA	NA	European	23263486	NA	NA	NA	NA	NA	ieu-a-1055	ieu-a-90	rs987237	110347	2450548	2013	Kottgen	Males and Females
Wald ratio	Urate	obesity	1	0.178571	0.0690476	0.0432381	0.313905	0.00970387	NA	NA	NA	European	23263486	NA	NA	NA	NA	NA	ieu-a-1055	ieu-a-90	rs7138803	110347	2450548	2013	Kottgen	Males and Females
Wald ratio	Urate	obesity	1	0.103797	0.0683544	-0.0301772	0.237772	0.128884	NA	NA	NA	European	23263486	NA	NA	NA	NA	NA	ieu-a-1055	ieu-a-90	rs7141420	110347	2450548	2013	Kottgen	Males and Females
Wald ratio	Urate	obesity	1	0.207317	0.0743902	0.0615122	0.353122	0.00532173	NA	NA	NA	European	23263486	NA	NA	NA	NA	NA	ieu-a-1055	ieu-a-90	rs887912	110347	2450548	2013	Kottgen	Males and Females

## Sheet: S3. Urate on gout
Supplementary table 3. MR results for urate levels on gout.
Method	outcome	exposure	nsnp	b	se	pval	Q	Q_df	Q_pval	intercept	intercept_se	lower_intercept	upper_intercept	intercept_pval	SNP	or	or_lci95	or_uci95	I2	RadialMR outliers		SIMEX
Inverse variance weighted (primary MR test)	gout	urate	16	0.0295207	0.0012137	1.12234e-130	16.1577	15	0.371648	NA	NA	NA	NA	NA	rs10761587; rs11264341; rs1165151; rs1171614; rs1394125; rs1471633; rs2078267; rs2307394; rs3741414; rs642803; rs653178; rs6598541; rs6770152; rs7193778; rs7224610; rs729761	1.02996	1.02751	1.03241	0.8825	rs11722228		Number of genotypes = 16
																				rs1178977
MR Egger (sensitivity analysis)	gout	urate	16	0.0334701	0.00404248	9.15989e-07	15.0317	14	0.37599	-0.000233398	0.000227913	-0.000680107	0.000213311	0.323174	rs10761587; rs11264341; rs1165151; rs1171614; rs1394125; rs1471633; rs2078267; rs2307394; rs3741414; rs642803; rs653178; rs6598541; rs6770152; rs7193778; rs7224610; rs729761	1.03404	1.02588	1.04226		rs1260326		Bootstrap replications = 25
Weighted median (sensitivity analysis)	gout	urate	16	0.0301125	0.00191737	1.39575e-55	NA	NA	NA	NA	NA	NA	NA	NA	rs10761587; rs11264341; rs1165151; rs1171614; rs1394125; rs1471633; rs2078267; rs2307394; rs3741414; rs642803; rs653178; rs6598541; rs6770152; rs7193778; rs7224610; rs729761	1.03057	1.0267	1.03445		rs17050272		Simulation replications = 50
Weighted mode (sensitivity analysis)	gout	urate	16	0.0320058	0.00282859	9.60988e-09	NA	NA	NA	NA	NA	NA	NA	NA	rs10761587; rs11264341; rs1165151; rs1171614; rs1394125; rs1471633; rs2078267; rs2307394; rs3741414; rs642803; rs653178; rs6598541; rs6770152; rs7193778; rs7224610; rs729761	1.03252	1.02682	1.03826		rs1825043		------------------------------------------------------------------------------
Wald ratio	gout	urate	1	0.022351	0.00630961	0.000396553	NA	NA	NA	NA	NA	NA	NA	NA	rs10761587	1.0226	1.01003	1.03533		rs2231142		-------------+----------------------------------------------------------------
Wald ratio	gout	urate	1	0.0232621	0.00590012	8.05862e-05	NA	NA	NA	NA	NA	NA	NA	NA	rs1394125	1.02353	1.01177	1.03544		rs2941484		slope | .0368234 .0073127 5.04 0.000 .0224907 .051156
Wald ratio	gout	urate	1	0.0289835	0.00512856	1.59149e-08	NA	NA	NA	NA	NA	NA	NA	NA	rs11264341	1.02941	1.01911	1.03981		rs675209		_cons | -.000434 .0003712 -1.17 0.242 -.0011615 .0002935
Wald ratio	gout	urate	1	0.0273116	0.00266425	1.16942e-24	NA	NA	NA	NA	NA	NA	NA	NA	rs1165151	1.02769	1.02234	1.03307		rs7654258		------------------------------------------------------------------------------
Wald ratio	gout	urate	1	0.0330072	0.00391801	3.62407e-17	NA	NA	NA	NA	NA	NA	NA	NA	rs1171614	1.03356	1.02565	1.04153
Wald ratio	gout	urate	1	0.0338806	0.00401046	2.96236e-17	NA	NA	NA	NA	NA	NA	NA	NA	rs3741414	1.03446	1.02636	1.04262
Wald ratio	gout	urate	1	0.033168	0.00400692	1.25586e-16	NA	NA	NA	NA	NA	NA	NA	NA	rs1471633	1.03372	1.02564	1.04187
Wald ratio	gout	urate	1	0.0326995	0.0031415	2.2587e-25	NA	NA	NA	NA	NA	NA	NA	NA	rs2078267	1.03324	1.0269	1.03962
Wald ratio	gout	urate	1	0.0194708	0.00758734	0.0102813	NA	NA	NA	NA	NA	NA	NA	NA	rs2307394	1.01966	1.00461	1.03494
Wald ratio	gout	urate	1	0.0301658	0.00515531	4.87431e-09	NA	NA	NA	NA	NA	NA	NA	NA	rs6770152	1.03063	1.02026	1.04109
Wald ratio	gout	urate	1	0.0303351	0.00569223	9.86396e-08	NA	NA	NA	NA	NA	NA	NA	NA	rs642803	1.0308	1.01936	1.04236
Wald ratio	gout	urate	1	0.0326778	0.00677081	1.3911e-06	NA	NA	NA	NA	NA	NA	NA	NA	rs653178	1.03322	1.0196	1.04702
Wald ratio	gout	urate	1	0.0247	0.00580139	2.0663e-05	NA	NA	NA	NA	NA	NA	NA	NA	rs6598541	1.02501	1.01342	1.03673
Wald ratio	gout	urate	1	0.0397517	0.00730651	5.31055e-08	NA	NA	NA	NA	NA	NA	NA	NA	rs7193778	1.04055	1.02576	1.05556
Wald ratio	gout	urate	1	0.0300721	0.00661171	5.40786e-06	NA	NA	NA	NA	NA	NA	NA	NA	rs7224610	1.03053	1.01726	1.04397
Wald ratio	gout	urate	1	0.016903	0.00591496	0.00426772	NA	NA	NA	NA	NA	NA	NA	NA	rs729761	1.01705	1.00532	1.02891

## Sheet: S4. Urate on T2D
Supplementary table 4. MR results for urate on T2D.
Method	outcome	exposure	nsnp	b	se	pval	Q	Q_df	Q_pval	ncase	ncontrol	pmid	population	intercept	intercept_se	lower_intercept	upper_intercept	intercept_pval	id.outcome	id.exposure	SNP	author	category	nsnps.outcome.array	sample_size	sex	year	or	or_lci95	or_uci95	RadialMR outliers
Inverse variance weighted (primary MR test)	T2D	Urate	6	-0.0565276	0.0650533	0.384879	3.80521	5	0.577788	34840	114981	22885922	Mixed	NA	NA	NA	NA	NA	24	1055	rs1165151; rs1178977; rs2231142; rs3741414; rs653178; rs6598541	Morris	Disease	127904	149821	Males and females	2012	0.94504	0.831909	1.07356	rs1260326
																															rs642803
MR Egger (sensitivity analysis)	T2D	Urate	6	-0.105354	0.116763	0.417927	3.55164	4	0.47007	34840	114981	22885922	Mixed	0.00503616	0.0100012	-0.0145662	0.0246386	0.641042	24	1055	rs1165151; rs1178977; rs2231142; rs3741414; rs653178; rs6598541	Morris	Disease	127904	149821	Males and females	2012	0.900006	0.715904	1.13145
Weighted median (sensitivity analysis)	T2D	Urate	6	-0.0529137	0.0766704	0.490103	NA	NA	NA	34840	114981	22885922	Mixed	NA	NA	NA	NA	NA	24	1055	rs1165151; rs1178977; rs2231142; rs3741414; rs653178; rs6598541	Morris	Disease	127904	149821	Males and females	2012	0.948462	0.816125	1.10226
Weighted mode (sensitivity analysis)	T2D	Urate	6	-0.0554613	0.0802178	0.520107	NA	NA	NA	34840	114981	22885922	Mixed	NA	NA	NA	NA	NA	24	1055	rs1165151; rs1178977; rs2231142; rs3741414; rs653178; rs6598541	Morris	Disease	127904	149821	Males and females	2012	0.946049	0.808408	1.10712
Wald ratio	T2D	Urate	1	0.0234819	0.130446	0.857144	NA	NA	NA	34840	114981	22885922	Mixed	NA	NA	NA	NA	NA	24	1055	rs1165151	Morris	Disease	127904	149821	Males and females	2012	1.02376	0.792793	1.32201
Wald ratio	T2D	Urate	1	0.173178	0.331159	0.601014	NA	NA	NA	34840	114981	22885922	Mixed	NA	NA	NA	NA	NA	24	1055	rs653178	Morris	Disease	127904	149821	Males and females	2012	1.18908	0.621329	2.27561
Wald ratio	T2D	Urate	1	-0.366639	0.303773	0.227452	NA	NA	NA	34840	114981	22885922	Mixed	NA	NA	NA	NA	NA	24	1055	rs1178977	Morris	Disease	127904	149821	Males and females	2012	0.69306	0.382115	1.25704
Wald ratio	T2D	Urate	1	-0.0785336	0.0912736	0.389558	NA	NA	NA	34840	114981	22885922	Mixed	NA	NA	NA	NA	NA	24	1055	rs2231142	Morris	Disease	127904	149821	Males and females	2012	0.924471	0.773036	1.10557
Wald ratio	T2D	Urate	1	-0.233435	0.199719	0.242477	NA	NA	NA	34840	114981	22885922	Mixed	NA	NA	NA	NA	NA	24	1055	rs3741414	Morris	Disease	127904	149821	Males and females	2012	0.791809	0.535323	1.17118
Wald ratio	T2D	Urate	1	0.235435	0.283183	0.405754	NA	NA	NA	34840	114981	22885922	Mixed	NA	NA	NA	NA	NA	24	1055	rs6598541	Morris	Disease	127904	149821	Males and females	2012	1.26546	0.726437	2.20444

## Sheet: S5. Obesity on HDL
Supplementary table 5. MR results for obesity on HDL cholesterol.
Method	outcome	exposure	nsnp	b	se	lower	upper	pval	Q	Q_df	Q_pval	population	pmid	intercept	intercept_se	lower_intercept	upper_intercept	intercept_pval	id.outcome	id.exposure	SNP	sample_size	nsnps.outcome.array	year	author	sex	or	or_lci95	or_uci95	r2	Fstat	I2	RadialMR outliers		SIMEX
Inverse variance weighted (primary MR test)	HDL	obesity	14	-0.0829634	0.00922989	-0.101054	-0.0648729	2.5e-19	9.48114	13	0.735713	Mixed	24097068	NA	NA	NA	NA	NA	ieu-a-299	ieu-a-90	rs10182181; rs11075989; rs13130484; rs13393304; rs2030323; rs2307111; rs29939; rs4929923; rs527248; rs7138803; rs7141420; rs7531118; rs8028313; rs887912	187167	2447442	2013	Willer CJ	Males and Females	0.920385	0.903884	0.937187	0.0676831	505.8	90.39	rs523288		Number of genotypes = 14
																																	rs9816226
MR Egger (sensitivity analysis)	HDL	obesity	14	-0.0753149	0.024505	-0.123345	-0.0272852	0.00965456	9.36762	12	0.671252	Mixed	24097068	-0.000897342	0.00266326	-0.00611733	0.00432264	0.741986	ieu-a-299	ieu-a-90	rs10182181; rs11075989; rs13130484; rs13393304; rs2030323; rs2307111; rs29939; rs4929923; rs527248; rs7138803; rs7141420; rs7531118; rs8028313; rs887912	187167	2447442	2013	Willer CJ	Males and Females	0.927451	0.883959	0.973084				rs987237		Bootstrap replications = 25
Weighted median (sensitivity analysis)	HDL	obesity	14	-0.0772187	0.0128151	-0.102336	-0.052101	1.68e-09	NA	NA	NA	Mixed	24097068	NA	NA	NA	NA	NA	ieu-a-299	ieu-a-90	rs10182181; rs11075989; rs13130484; rs13393304; rs2030323; rs2307111; rs29939; rs4929923; rs527248; rs7138803; rs7141420; rs7531118; rs8028313; rs887912	187167	2447442	2013	Willer CJ	Males and Females	0.925687	0.902726	0.949233						Simulation replications = 50
Weighted mode (sensitivity analysis)	HDL	obesity	14	-0.0765816	0.0133529	-0.102753	-0.0504098	6.88e-05	NA	NA	NA	Mixed	24097068	NA	NA	NA	NA	NA	ieu-a-299	ieu-a-90	rs10182181; rs11075989; rs13130484; rs13393304; rs2030323; rs2307111; rs29939; rs4929923; rs527248; rs7138803; rs7141420; rs7531118; rs8028313; rs887912	187167	2447442	2013	Willer CJ	Males and Females	0.926277	0.90235	0.95084						------------------------------------------------------------------------------
Wald ratio	HDL	obesity	1	-0.0712329	0.0465753	-0.162521	0.0200548	0.126162	NA	NA	NA	Mixed	24097068	NA	NA	NA	NA	NA	ieu-a-299	ieu-a-90	rs10182181	187167	2447442	2013	Willer CJ	Males and Females	0.931245	0.849999	1.02026						-------------+----------------------------------------------------------------
Wald ratio	HDL	obesity	1	-0.0754545	0.0381818	-0.150291	-0.000618182	0.0481332	NA	NA	NA	Mixed	24097068	NA	NA	NA	NA	NA	ieu-a-299	ieu-a-90	rs2030323	187167	2447442	2013	Willer CJ	Males and Females	0.927322	0.860458	0.999382						slope | -.0778027 .0835121 -0.93 0.352 -.2414833 .0858779
Wald ratio	HDL	obesity	1	-0.0814286	0.0166667	-0.114095	-0.0487619	1.03e-06	NA	NA	NA	Mixed	24097068	NA	NA	NA	NA	NA	ieu-a-299	ieu-a-90	rs11075989	187167	2447442	2013	Willer CJ	Males and Females	0.921799	0.892173	0.952408						_cons | -.0006139 .0075045 -0.08 0.935 -.0153225 .0140947
Wald ratio	HDL	obesity	1	-0.0709091	0.0318182	-0.133273	-0.00854545	0.0258424	NA	NA	NA	Mixed	24097068	NA	NA	NA	NA	NA	ieu-a-299	ieu-a-90	rs13130484	187167	2447442	2013	Willer CJ	Males and Females	0.931547	0.875226	0.991491						------------------------------------------------------------------------------
Wald ratio	HDL	obesity	1	-0.0722222	0.025	-0.121222	-0.0232222	0.00386606	NA	NA	NA	Mixed	24097068	NA	NA	NA	NA	NA	ieu-a-299	ieu-a-90	rs13393304	187167	2447442	2013	Willer CJ	Males and Females	0.930324	0.885837	0.977045
Wald ratio	HDL	obesity	1	-0.0972727	0.0390909	-0.173891	-0.0206545	0.0128329	NA	NA	NA	Mixed	24097068	NA	NA	NA	NA	NA	ieu-a-299	ieu-a-90	rs527248	187167	2447442	2013	Willer CJ	Males and Females	0.907309	0.840389	0.979557
Wald ratio	HDL	obesity	1	-0.15942	0.0492754	-0.256	-0.0628406	0.00121517	NA	NA	NA	Mixed	24097068	NA	NA	NA	NA	NA	ieu-a-299	ieu-a-90	rs2307111	187167	2447442	2013	Willer CJ	Males and Females	0.852638	0.774142	0.939093
Wald ratio	HDL	obesity	1	0.0333333	0.0694444	-0.102778	0.169444	0.631227	NA	NA	NA	Mixed	24097068	NA	NA	NA	NA	NA	ieu-a-299	ieu-a-90	rs29939	187167	2447442	2013	Willer CJ	Males and Females	1.0339	0.902327	1.18465
Wald ratio	HDL	obesity	1	-0.0613333	0.0466667	-0.1528	0.0301333	0.18875	NA	NA	NA	Mixed	24097068	NA	NA	NA	NA	NA	ieu-a-299	ieu-a-90	rs4929923	187167	2447442	2013	Willer CJ	Males and Females	0.94051	0.858301	1.03059
Wald ratio	HDL	obesity	1	-0.122	0.042	-0.20432	-0.03968	0.00367533	NA	NA	NA	Mixed	24097068	NA	NA	NA	NA	NA	ieu-a-299	ieu-a-90	rs8028313	187167	2447442	2013	Willer CJ	Males and Females	0.885148	0.815201	0.961097
Wald ratio	HDL	obesity	1	-0.145238	0.0416667	-0.226905	-0.0635714	0.000490825	NA	NA	NA	Mixed	24097068	NA	NA	NA	NA	NA	ieu-a-299	ieu-a-90	rs7138803	187167	2447442	2013	Willer CJ	Males and Females	0.864816	0.796997	0.938407
Wald ratio	HDL	obesity	1	-0.0607595	0.043038	-0.145114	0.0235949	0.158019	NA	NA	NA	Mixed	24097068	NA	NA	NA	NA	NA	ieu-a-299	ieu-a-90	rs7141420	187167	2447442	2013	Willer CJ	Males and Females	0.94105	0.864924	1.02388
Wald ratio	HDL	obesity	1	-0.0825	0.04375	-0.16825	0.00325	0.0593335	NA	NA	NA	Mixed	24097068	NA	NA	NA	NA	NA	ieu-a-299	ieu-a-90	rs7531118	187167	2447442	2013	Willer CJ	Males and Females	0.920811	0.845143	1.00326
Wald ratio	HDL	obesity	1	-0.0670732	0.0463415	-0.157902	0.0237561	0.147794	NA	NA	NA	Mixed	24097068	NA	NA	NA	NA	NA	ieu-a-299	ieu-a-90	rs887912	187167	2447442	2013	Willer CJ	Males and Females	0.935127	0.853933	1.02404

## Sheet: S6. Obesity on LDL
Supplementary table 6. MR results of obesity on LDL cholesterol.
Method	outcome	exposure	nsnp	b	se	lower	upper	pval	Q	Q_df	Q_pval	population	pmid	intercept	intercept_se	lower_intercept	upper_intercept	intercept_pval	id.outcome	id.exposure	SNP	sample_size	nsnps.outcome.array	year	author	sex	r2	Fstat	I2	RadialMR outliers		SIMEX
Inverse variance weighted (primary MR test)	LDL	obesity	13	-0.011237	0.0100066	-0.0302495	0.00837583	0.261452	8.95021	12	0.707177	Mixed	24097068	NA	NA	NA	NA	NA	ieu-a-300	ieu-a-90	rs11075989; rs13393304; rs2030323; rs29939; rs4929923; rs523288; rs527248; rs7138803; rs7141420; rs7531118; rs8028313; rs887912; rs9816226	173082	2437752	2013	Willer CJ	Males and Females	0.0667809	534.325	90.33	rs10182181		Number of genotypes = 13
																														rs13130484
MR Egger (sensitivity analysis)	LDL	obesity	13	-0.0201585	0.0275005	-0.0724094	0.0337425	0.478875	8.8289	11	0.637682	Mixed	24097068	0.00111749	0.00320855	-0.00517126	0.00740624	0.7342	ieu-a-300	ieu-a-90	rs11075989; rs13393304; rs2030323; rs29939; rs4929923; rs523288; rs527248; rs7138803; rs7141420; rs7531118; rs8028313; rs887912; rs9816226	173082	2437752	2013	Willer CJ	Males and Females				rs2307111		Bootstrap replications = 25
Weighted median (sensitivity analysis)	LDL	obesity	13	0.00231097	0.0140776	-0.0244365	0.0299031	0.869606	NA	NA	NA	Mixed	24097068	NA	NA	NA	NA	NA	ieu-a-300	ieu-a-90	rs11075989; rs13393304; rs2030323; rs29939; rs4929923; rs523288; rs527248; rs7138803; rs7141420; rs7531118; rs8028313; rs887912; rs9816226	173082	2437752	2013	Willer CJ	Males and Females				rs987237		Simulation replications = 50
Weighted mode (sensitivity analysis)	LDL	obesity	13	0.000793309	0.0169197	-0.031354	0.0339558	0.963375	NA	NA	NA	Mixed	24097068	NA	NA	NA	NA	NA	ieu-a-300	ieu-a-90	rs11075989; rs13393304; rs2030323; rs29939; rs4929923; rs523288; rs527248; rs7138803; rs7141420; rs7531118; rs8028313; rs887912; rs9816226	173082	2437752	2013	Willer CJ	Males and Females						------------------------------------------------------------------------------
Wald ratio	LDL	obesity	1	0.00238095	0.017619	-0.0310952	0.0369143	0.892505	NA	NA	NA	Mixed	24097068	NA	NA	NA	NA	NA	ieu-a-300	ieu-a-90	rs11075989	173082	2437752	2013	Willer CJ	Males and Females						-------------+----------------------------------------------------------------
Wald ratio	LDL	obesity	1	-0.0213333	0.0506667	-0.1176	0.0779733	0.673717	NA	NA	NA	Mixed	24097068	NA	NA	NA	NA	NA	ieu-a-300	ieu-a-90	rs4929923	173082	2437752	2013	Willer CJ	Males and Females						slope | -.0186416 .0470134 -0.40 0.692 -.1107862 .0735029
Wald ratio	LDL	obesity	1	-0.0611111	0.0272222	-0.112833	-0.00775556	0.0247747	NA	NA	NA	Mixed	24097068	NA	NA	NA	NA	NA	ieu-a-300	ieu-a-90	rs13393304	173082	2437752	2013	Willer CJ	Males and Females						_cons | .0009382 .0046415 0.20 0.840 -.0081589 .0100353
Wald ratio	LDL	obesity	1	-0.0118182	0.0409091	-0.0895455	0.0683636	0.772666	NA	NA	NA	Mixed	24097068	NA	NA	NA	NA	NA	ieu-a-300	ieu-a-90	rs2030323	173082	2437752	2013	Willer CJ	Males and Females						------------------------------------------------------------------------------
Wald ratio	LDL	obesity	1	-0.0125	0.0763889	-0.157639	0.137222	0.870017	NA	NA	NA	Mixed	24097068	NA	NA	NA	NA	NA	ieu-a-300	ieu-a-90	rs29939	173082	2437752	2013	Willer CJ	Males and Females
Wald ratio	LDL	obesity	1	0.0139241	0.0468354	-0.0750633	0.105722	0.76624	NA	NA	NA	Mixed	24097068	NA	NA	NA	NA	NA	ieu-a-300	ieu-a-90	rs7141420	173082	2437752	2013	Willer CJ	Males and Females
Wald ratio	LDL	obesity	1	0.00230769	0.0346154	-0.0634615	0.0701538	0.946847	NA	NA	NA	Mixed	24097068	NA	NA	NA	NA	NA	ieu-a-300	ieu-a-90	rs523288	173082	2437752	2013	Willer CJ	Males and Females
Wald ratio	LDL	obesity	1	-0.0745455	0.0418182	-0.154	0.00741818	0.07465	NA	NA	NA	Mixed	24097068	NA	NA	NA	NA	NA	ieu-a-300	ieu-a-90	rs527248	173082	2437752	2013	Willer CJ	Males and Females
Wald ratio	LDL	obesity	1	-0.00357143	0.0452381	-0.0895238	0.0850952	0.937074	NA	NA	NA	Mixed	24097068	NA	NA	NA	NA	NA	ieu-a-300	ieu-a-90	rs7138803	173082	2437752	2013	Willer CJ	Males and Females
Wald ratio	LDL	obesity	1	0.0263636	0.0436364	-0.0565455	0.111891	0.545733	NA	NA	NA	Mixed	24097068	NA	NA	NA	NA	NA	ieu-a-300	ieu-a-90	rs9816226	173082	2437752	2013	Willer CJ	Males and Females
Wald ratio	LDL	obesity	1	-0.03125	0.04625	-0.119125	0.0594	0.499247	NA	NA	NA	Mixed	24097068	NA	NA	NA	NA	NA	ieu-a-300	ieu-a-90	rs7531118	173082	2437752	2013	Willer CJ	Males and Females
Wald ratio	LDL	obesity	1	-0.002	0.045	-0.0875	0.0862	0.96455	NA	NA	NA	Mixed	24097068	NA	NA	NA	NA	NA	ieu-a-300	ieu-a-90	rs8028313	173082	2437752	2013	Willer CJ	Males and Females
Wald ratio	LDL	obesity	1	0.0426829	0.0487805	-0.05	0.138293	0.381574	NA	NA	NA	Mixed	24097068	NA	NA	NA	NA	NA	ieu-a-300	ieu-a-90	rs887912	173082	2437752	2013	Willer CJ	Males and Females

## Sheet: S7. Obesity on triglycerides
Supplementary table 7. MR results of obesity on triglycerides.
Method	outcome	exposure	nsnp	b	se	lower	upper	pval	Q	Q_df	Q_pval	consortium	population	pmid	intercept	intercept_se	lower_intercept	upper_intercept	intercept_pval	id.outcome	id.exposure	SNP	sample_size	nsnps.outcome.array	year	author	sex	r2	Fstat	I2	RadialMR outliers		SIMEX
Inverse variance weighted (primary MR test)	Triglycerides	obesity	15	0.0820412	0.0085868	0.065211	0.0988713	1.24383e-21	13.4773	14	0.489328	NA	Mixed	24097068	NA	NA	NA	NA	NA	ieu-a-302	ieu-a-90	rs10182181; rs11075989; rs13130484; rs13393304; rs2030323; rs2307111; rs29939; rs523288; rs527248; rs7138803; rs7141420; rs7531118; rs8028313; rs887912; rs9816226	177861	2439433	2013	Willer CJ	Males and Females	0.07546	610.714	89.57	rs4929923		Number of genotypes = 15
																															rs987237
MR Egger (sensitivity analysis)	Triglycerides	obesity	15	0.0677309	0.0240678	0.0205579	0.114904	0.0146275	13.0698	13	0.442437	NA	Mixed	24097068	0.00172339	0.00270668	-0.00358171	0.00702849	0.535361	ieu-a-302	ieu-a-90	rs10182181; rs11075989; rs13130484; rs13393304; rs2030323; rs2307111; rs29939; rs523288; rs527248; rs7138803; rs7141420; rs7531118; rs8028313; rs887912; rs9816226	177861	2439433	2013	Willer CJ	Males and Females						Bootstrap replications = 25
Weighted median (sensitivity analysis)	Triglycerides	obesity	15	0.0805014	0.0133985	0.0542404	0.106762	1.87532e-09	NA	NA	NA	NA	Mixed	24097068	NA	NA	NA	NA	NA	ieu-a-302	ieu-a-90	rs10182181; rs11075989; rs13130484; rs13393304; rs2030323; rs2307111; rs29939; rs523288; rs527248; rs7138803; rs7141420; rs7531118; rs8028313; rs887912; rs9816226	177861	2439433	2013	Willer CJ	Males and Females
Weighted mode (sensitivity analysis)	Triglycerides	obesity	15	0.0777779	0.0148441	0.0486835	0.106872	0.000125184	NA	NA	NA	NA	Mixed	24097068	NA	NA	NA	NA	NA	ieu-a-302	ieu-a-90	rs10182181; rs11075989; rs13130484; rs13393304; rs2030323; rs2307111; rs29939; rs523288; rs527248; rs7138803; rs7141420; rs7531118; rs8028313; rs887912; rs9816226	177861	2439433	2013	Willer CJ	Males and Females
Wald ratio	Triglycerides	obesity	1	0.0657534	0.0452055	-0.0228493	0.154356	0.145795	NA	NA	NA	NA	Mixed	24097068	NA	NA	NA	NA	NA	ieu-a-302	ieu-a-90	rs10182181	177861	2439433	2013	Willer CJ	Males and Females						------------------------------------------------------------------------------
Wald ratio	Triglycerides	obesity	1	0.125455	0.0372727	0.0524	0.198509	0.000763072	NA	NA	NA	NA	Mixed	24097068	NA	NA	NA	NA	NA	ieu-a-302	ieu-a-90	rs2030323	177861	2439433	2013	Willer CJ	Males and Females						| Coef. Std. Err. z P>|z| [95% Conf. Interval]
Wald ratio	Triglycerides	obesity	1	0.077619	0.0161905	0.0458857	0.109352	1.63392e-06	NA	NA	NA	NA	Mixed	24097068	NA	NA	NA	NA	NA	ieu-a-302	ieu-a-90	rs11075989	177861	2439433	2013	Willer CJ	Males and Females						-------------+----------------------------------------------------------------
Wald ratio	Triglycerides	obesity	1	0.0918182	0.0309091	0.0312364	0.1524	0.0029723	NA	NA	NA	NA	Mixed	24097068	NA	NA	NA	NA	NA	ieu-a-302	ieu-a-90	rs13130484	177861	2439433	2013	Willer CJ	Males and Females						slope | .0765331 .0537517 1.42 0.154 -.0288183 .1818845
Wald ratio	Triglycerides	obesity	1	0.0483333	0.0244444	0.000422222	0.0962444	0.0480108	NA	NA	NA	NA	Mixed	24097068	NA	NA	NA	NA	NA	ieu-a-302	ieu-a-90	rs13393304	177861	2439433	2013	Willer CJ	Males and Females						_cons | .0007426 .0048838 0.15 0.879 -.0088295 .0103148
Wald ratio	Triglycerides	obesity	1	0.04	0.0381818	-0.0348364	0.114836	0.294814	NA	NA	NA	NA	Mixed	24097068	NA	NA	NA	NA	NA	ieu-a-302	ieu-a-90	rs527248	177861	2439433	2013	Willer CJ	Males and Females						------------------------------------------------------------------------------
Wald ratio	Triglycerides	obesity	1	0.0507246	0.0492754	-0.0458551	0.147304	0.303286	NA	NA	NA	NA	Mixed	24097068	NA	NA	NA	NA	NA	ieu-a-302	ieu-a-90	rs2307111	177861	2439433	2013	Willer CJ	Males and Females
Wald ratio	Triglycerides	obesity	1	-0.0430556	0.0680556	-0.176444	0.0903333	0.52696	NA	NA	NA	NA	Mixed	24097068	NA	NA	NA	NA	NA	ieu-a-302	ieu-a-90	rs29939	177861	2439433	2013	Willer CJ	Males and Females
Wald ratio	Triglycerides	obesity	1	0.0969231	0.0307692	0.0366154	0.157231	0.0016327	NA	NA	NA	NA	Mixed	24097068	NA	NA	NA	NA	NA	ieu-a-302	ieu-a-90	rs523288	177861	2439433	2013	Willer CJ	Males and Females
Wald ratio	Triglycerides	obesity	1	0.059	0.041	-0.02136	0.13936	0.150144	NA	NA	NA	NA	Mixed	24097068	NA	NA	NA	NA	NA	ieu-a-302	ieu-a-90	rs8028313	177861	2439433	2013	Willer CJ	Males and Females
Wald ratio	Triglycerides	obesity	1	0.122619	0.0404762	0.0432857	0.201952	0.0024503	NA	NA	NA	NA	Mixed	24097068	NA	NA	NA	NA	NA	ieu-a-302	ieu-a-90	rs7138803	177861	2439433	2013	Willer CJ	Males and Females
Wald ratio	Triglycerides	obesity	1	0.112658	0.0417722	0.0307848	0.194532	0.00699736	NA	NA	NA	NA	Mixed	24097068	NA	NA	NA	NA	NA	ieu-a-302	ieu-a-90	rs7141420	177861	2439433	2013	Willer CJ	Males and Females
Wald ratio	Triglycerides	obesity	1	0.1	0.0425	0.0167	0.1833	0.0186256	NA	NA	NA	NA	Mixed	24097068	NA	NA	NA	NA	NA	ieu-a-302	ieu-a-90	rs7531118	177861	2439433	2013	Willer CJ	Males and Females
Wald ratio	Triglycerides	obesity	1	0.126829	0.045122	0.0383902	0.215268	0.00494168	NA	NA	NA	NA	Mixed	24097068	NA	NA	NA	NA	NA	ieu-a-302	ieu-a-90	rs887912	177861	2439433	2013	Willer CJ	Males and Females
Wald ratio	Triglycerides	obesity	1	0.133636	0.04	0.0552364	0.212036	0.000835046	NA	NA	NA	NA	Mixed	24097068	NA	NA	NA	NA	NA	ieu-a-302	ieu-a-90	rs9816226	177861	2439433	2013	Willer CJ	Males and Females

## Sheet: S8. HDL on urate
Supplementary table 8. MR results of HDL cholesterol on urate.
Method	outcome	exposure	nsnp	b	se	lower	upper	pval	Q	Q_df	Q_pval	population	pmid	intercept	intercept_se	lower_intercept	upper_intercept	intercept_pval	id.outcome	id.exposure	SNP	sample_size	nsnps.outcome.array	year	author	sex	r2	Fstat	I2	RadialMR outliers		SIMEX
Inverse variance weighted (primary MR test)	Urate	HDL	64	-0.109052	0.0196222	-0.147708	-0.0705927	2.73514e-08	74.0553	63	0.160806	European	23263486	NA	NA	NA	NA	NA	ieu-a-1055	ieu-a-299	rs10019888; rs10087900; rs103294; rs10468017; rs10761771; rs10808546; rs11045163; rs11765979; rs11789603; rs12145743; rs12412743; rs12740374; rs13076253; rs13702; rs1515110; rs1689797; rs16942887; rs16965220; rs17173637; rs181360; rs1866956; rs1877031; rs1883025; rs1936800; rs2013208; rs205262; rs2066714; rs2241210; rs2241770; rs2250802; rs2278236; rs2293889; rs2454722; rs2602836; rs2642438; rs29…	110347	2450548	2013	Kottgen	Males and Females	0.0458673	81.1742	96.58	rs102275		Number of genotypes = 64
																														rs1047891
MR Egger (sensitivity analysis)	Urate	HDL	64	-0.071199	0.0392452	-0.148512	0.00572155	0.0744844	72.6046	62	0.168031	European	23263486	-0.0019035	0.00171019	-0.00525546	0.00144847	0.26999	ieu-a-1055	ieu-a-299	rs10019888; rs10087900; rs103294; rs10468017; rs10761771; rs10808546; rs11045163; rs11765979; rs11789603; rs12145743; rs12412743; rs12740374; rs13076253; rs13702; rs1515110; rs1689797; rs16942887; rs16965220; rs17173637; rs181360; rs1866956; rs1877031; rs1883025; rs1936800; rs2013208; rs205262; rs2066714; rs2241210; rs2241770; rs2250802; rs2278236; rs2293889; rs2454722; rs2602836; rs2642438; rs29…	110347	2450548	2013	Kottgen	Males and Females				rs11065987		Bootstrap replications = 25
Weighted median (sensitivity analysis)	Urate	HDL	64	-0.121984	0.0296117	-0.180319	-0.0639451	3.7977e-05	NA	NA	NA	European	23263486	NA	NA	NA	NA	NA	ieu-a-1055	ieu-a-299	rs10019888; rs10087900; rs103294; rs10468017; rs10761771; rs10808546; rs11045163; rs11765979; rs11789603; rs12145743; rs12412743; rs12740374; rs13076253; rs13702; rs1515110; rs1689797; rs16942887; rs16965220; rs17173637; rs181360; rs1866956; rs1877031; rs1883025; rs1936800; rs2013208; rs205262; rs2066714; rs2241210; rs2241770; rs2250802; rs2278236; rs2293889; rs2454722; rs2602836; rs2642438; rs29…	110347	2450548	2013	Kottgen	Males and Females				rs12133576		Simulation replications = 50
Weighted mode (sensitivity analysis)	Urate	HDL	64	-0.115106	0.0337561	-0.181605	-0.0489441	0.00113851	NA	NA	NA	European	23263486	NA	NA	NA	NA	NA	ieu-a-1055	ieu-a-299	rs10019888; rs10087900; rs103294; rs10468017; rs10761771; rs10808546; rs11045163; rs11765979; rs11789603; rs12145743; rs12412743; rs12740374; rs13076253; rs13702; rs1515110; rs1689797; rs16942887; rs16965220; rs17173637; rs181360; rs1866956; rs1877031; rs1883025; rs1936800; rs2013208; rs205262; rs2066714; rs2241210; rs2241770; rs2250802; rs2278236; rs2293889; rs2454722; rs2602836; rs2642438; rs29…	110347	2450548	2013	Kottgen	Males and Females				rs12748152		------------------------------------------------------------------------------
Wald ratio	Urate	HDL	1	0.172414	0.275862	-0.371034	0.713103	0.531971	NA	NA	NA	European	23263486	NA	NA	NA	NA	NA	ieu-a-1055	ieu-a-299	rs12145743	110347	2450548	2013	Kottgen	Males and Females				rs12801636		-------------+----------------------------------------------------------------
Wald ratio	Urate	HDL	1	0.133333	0.266667	-0.392	0.656	0.617075	NA	NA	NA	European	23263486	NA	NA	NA	NA	NA	ieu-a-1055	ieu-a-299	rs10019888	110347	2450548	2013	Kottgen	Males and Females				rs13099479		slope | -.0723967 .0455267 -1.59 0.112 -.1616275 .016834
Wald ratio	Urate	HDL	1	0.181818	0.255411	-0.321342	0.682424	0.476549	NA	NA	NA	European	23263486	NA	NA	NA	NA	NA	ieu-a-1055	ieu-a-299	rs10087900	110347	2450548	2013	Kottgen	Males and Females				rs13107325		_cons | -.0018497 .0015513 -1.19 0.233 -.0048903 .0011909
Wald ratio	Urate	HDL	1	0.0917782	0.137667	-0.179426	0.361606	0.504985	NA	NA	NA	European	23263486	NA	NA	NA	NA	NA	ieu-a-1055	ieu-a-299	rs103294	110347	2450548	2013	Kottgen	Males and Females				rs17145738
Wald ratio	Urate	HDL	1	-0.135708	0.0525869	-0.239304	-0.0326378	0.00986159	NA	NA	NA	European	23263486	NA	NA	NA	NA	NA	ieu-a-1055	ieu-a-299	rs10468017	110347	2450548	2013	Kottgen	Males and Females				rs1980493
Wald ratio	Urate	HDL	1	-0.434343	0.272727	-0.971616	0.100202	0.111252	NA	NA	NA	European	23263486	NA	NA	NA	NA	NA	ieu-a-1055	ieu-a-299	rs10761771	110347	2450548	2013	Kottgen	Males and Females				rs2075650
Wald ratio	Urate	HDL	1	-0.222494	0.132029	-0.482592	0.0362836	0.0919528	NA	NA	NA	European	23263486	NA	NA	NA	NA	NA	ieu-a-1055	ieu-a-299	rs10808546	110347	2450548	2013	Kottgen	Males and Females				rs2288912
Wald ratio	Urate	HDL	1	0.0506912	0.262673	-0.466774	0.56553	0.846973	NA	NA	NA	European	23263486	NA	NA	NA	NA	NA	ieu-a-1055	ieu-a-299	rs11045163	110347	2450548	2013	Kottgen	Males and Females				rs2606736
Wald ratio	Urate	HDL	1	-0.0946602	0.133495	-0.357646	0.16699	0.478268	NA	NA	NA	European	23263486	NA	NA	NA	NA	NA	ieu-a-1055	ieu-a-299	rs11765979	110347	2450548	2013	Kottgen	Males and Females				rs3741414
Wald ratio	Urate	HDL	1	-0.216667	0.156667	-0.5253	0.0904	0.166671	NA	NA	NA	European	23263486	NA	NA	NA	NA	NA	ieu-a-1055	ieu-a-299	rs11789603	110347	2450548	2013	Kottgen	Males and Females				rs3861397
Wald ratio	Urate	HDL	1	-0.00573066	0.0945559	-0.192006	0.179599	0.951673	NA	NA	NA	European	23263486	NA	NA	NA	NA	NA	ieu-a-1055	ieu-a-299	rs1883025	110347	2450548	2013	Kottgen	Males and Females				rs6031587
Wald ratio	Urate	HDL	1	-0.274914	0.250859	-0.769107	0.21677	0.273127	NA	NA	NA	European	23263486	NA	NA	NA	NA	NA	ieu-a-1055	ieu-a-299	rs12412743	110347	2450548	2013	Kottgen	Males and Females				rs6567160
Wald ratio	Urate	HDL	1	0.177843	0.195335	-0.206968	0.5607	0.362586	NA	NA	NA	European	23263486	NA	NA	NA	NA	NA	ieu-a-1055	ieu-a-299	rs12740374	110347	2450548	2013	Kottgen	Males and Females				rs731839
Wald ratio	Urate	HDL	1	-0.0954064	0.275618	-0.638375	0.444806	0.729227	NA	NA	NA	European	23263486	NA	NA	NA	NA	NA	ieu-a-1055	ieu-a-299	rs13076253	110347	2450548	2013	Kottgen	Males and Females				rs7607980
Wald ratio	Urate	HDL	1	-0.20794	0.0557656	-0.317798	-0.0986389	0.000192383	NA	NA	NA	European	23263486	NA	NA	NA	NA	NA	ieu-a-1055	ieu-a-299	rs13702	110347	2450548	2013	Kottgen	Males and Females				rs970548
Wald ratio	Urate	HDL	1	-0.281734	0.170279	-0.617183	0.0520124	0.0980167	NA	NA	NA	European	23263486	NA	NA	NA	NA	NA	ieu-a-1055	ieu-a-299	rs1515110	110347	2450548	2013	Kottgen	Males and Females				rs9989419
Wald ratio	Urate	HDL	1	-0.100559	0.156425	-0.408715	0.206034	0.520317	NA	NA	NA	European	23263486	NA	NA	NA	NA	NA	ieu-a-1055	ieu-a-299	rs1689797	110347	2450548	2013	Kottgen	Males and Females
Wald ratio	Urate	HDL	1	-0.120337	0.0986763	-0.314729	0.0730686	0.22265	NA	NA	NA	European	23263486	NA	NA	NA	NA	NA	ieu-a-1055	ieu-a-299	rs16942887	110347	2450548	2013	Kottgen	Males and Females
Wald ratio	Urate	HDL	1	-0.123288	0.278539	-0.672009	0.422648	0.658038	NA	NA	NA	European	23263486	NA	NA	NA	NA	NA	ieu-a-1055	ieu-a-299	rs16965220	110347	2450548	2013	Kottgen	Males and Females
Wald ratio	Urate	HDL	1	-0.578512	0.269972	-1.11036	-0.0493664	0.0321246	NA	NA	NA	European	23263486	NA	NA	NA	NA	NA	ieu-a-1055	ieu-a-299	rs17173637	110347	2450548	2013	Kottgen	Males and Females
Wald ratio	Urate	HDL	1	-0.319149	0.178191	-0.670186	0.0301064	0.0732861	NA	NA	NA	European	23263486	NA	NA	NA	NA	NA	ieu-a-1055	ieu-a-299	rs181360	110347	2450548	2013	Kottgen	Males and Females
Wald ratio	Urate	HDL	1	-0.391705	0.271889	-0.927327	0.141198	0.149676	NA	NA	NA	European	23263486	NA	NA	NA	NA	NA	ieu-a-1055	ieu-a-299	rs1866956	110347	2450548	2013	Kottgen	Males and Females
Wald ratio	Urate	HDL	1	-0.416667	0.166667	-0.745	-0.09	0.0124193	NA	NA	NA	European	23263486	NA	NA	NA	NA	NA	ieu-a-1055	ieu-a-299	rs1877031	110347	2450548	2013	Kottgen	Males and Females
Wald ratio	Urate	HDL	1	0.0683761	0.17094	-0.268376	0.403419	0.689157	NA	NA	NA	European	23263486	NA	NA	NA	NA	NA	ieu-a-1055	ieu-a-299	rs2925979	110347	2450548	2013	Kottgen	Males and Females
Wald ratio	Urate	HDL	1	-0.045	0.275	-0.58675	0.494	0.870017	NA	NA	NA	European	23263486	NA	NA	NA	NA	NA	ieu-a-1055	ieu-a-299	rs1936800	110347	2450548	2013	Kottgen	Males and Females
Wald ratio	Urate	HDL	1	-0.318898	0.208661	-0.729961	0.0900787	0.126438	NA	NA	NA	European	23263486	NA	NA	NA	NA	NA	ieu-a-1055	ieu-a-299	rs2013208	110347	2450548	2013	Kottgen	Males and Females
Wald ratio	Urate	HDL	1	-0.325088	0.212014	-0.742756	0.0904594	0.125194	NA	NA	NA	European	23263486	NA	NA	NA	NA	NA	ieu-a-1055	ieu-a-299	rs205262	110347	2450548	2013	Kottgen	Males and Females
Wald ratio	Urate	HDL	1	-0.264901	0.178808	-0.617152	0.0855629	0.138478	NA	NA	NA	European	23263486	NA	NA	NA	NA	NA	ieu-a-1055	ieu-a-299	rs2066714	110347	2450548	2013	Kottgen	Males and Females
Wald ratio	Urate	HDL	1	0.10241	0.159639	-0.212078	0.415301	0.521192	NA	NA	NA	European	23263486	NA	NA	NA	NA	NA	ieu-a-1055	ieu-a-299	rs2241210	110347	2450548	2013	Kottgen	Males and Females
Wald ratio	Urate	HDL	1	-0.0283114	0.091001	-0.207583	0.150051	0.755716	NA	NA	NA	European	23263486	NA	NA	NA	NA	NA	ieu-a-1055	ieu-a-299	rs2241770	110347	2450548	2013	Kottgen	Males and Females
Wald ratio	Urate	HDL	1	-0.173529	0.173529	-0.515382	0.166588	0.317311	NA	NA	NA	European	23263486	NA	NA	NA	NA	NA	ieu-a-1055	ieu-a-299	rs2250802	110347	2450548	2013	Kottgen	Males and Females
Wald ratio	Urate	HDL	1	0.172205	0.172205	-0.167039	0.509728	0.317311	NA	NA	NA	European	23263486	NA	NA	NA	NA	NA	ieu-a-1055	ieu-a-299	rs2278236	110347	2450548	2013	Kottgen	Males and Females
Wald ratio	Urate	HDL	1	0.0192308	0.173077	-0.321731	0.358462	0.911528	NA	NA	NA	European	23263486	NA	NA	NA	NA	NA	ieu-a-1055	ieu-a-299	rs2293889	110347	2450548	2013	Kottgen	Males and Females
Wald ratio	Urate	HDL	1	-0.0541311	0.207977	-0.463846	0.353504	0.794652	NA	NA	NA	European	23263486	NA	NA	NA	NA	NA	ieu-a-1055	ieu-a-299	rs2454722	110347	2450548	2013	Kottgen	Males and Females
Wald ratio	Urate	HDL	1	-0.09375	0.28125	-0.647813	0.4575	0.738883	NA	NA	NA	European	23263486	NA	NA	NA	NA	NA	ieu-a-1055	ieu-a-299	rs2602836	110347	2450548	2013	Kottgen	Males and Females
Wald ratio	Urate	HDL	1	-0.214521	0.19802	-0.60462	0.173597	0.27866	NA	NA	NA	European	23263486	NA	NA	NA	NA	NA	ieu-a-1055	ieu-a-299	rs2642438	110347	2450548	2013	Kottgen	Males and Females
Wald ratio	Urate	HDL	1	-0.0750939	0.0888611	-0.25015	0.0990738	0.398072	NA	NA	NA	European	23263486	NA	NA	NA	NA	NA	ieu-a-1055	ieu-a-299	rs4939883	110347	2450548	2013	Kottgen	Males and Females
Wald ratio	Urate	HDL	1	0.215139	0.223108	-0.224382	0.65243	0.334903	NA	NA	NA	European	23263486	NA	NA	NA	NA	NA	ieu-a-1055	ieu-a-299	rs3822072	110347	2450548	2013	Kottgen	Males and Females
Wald ratio	Urate	HDL	1	-0.494297	0.205323	-0.898783	-0.0918631	0.0160662	NA	NA	NA	European	23263486	NA	NA	NA	NA	NA	ieu-a-1055	ieu-a-299	rs4142995	110347	2450548	2013	Kottgen	Males and Females
Wald ratio	Urate	HDL	1	-0.459364	0.204947	-0.86311	-0.0576678	0.0250015	NA	NA	NA	European	23263486	NA	NA	NA	NA	NA	ieu-a-1055	ieu-a-299	rs4148005	110347	2450548	2013	Kottgen	Males and Females
Wald ratio	Urate	HDL	1	0.107579	0.117359	-0.123619	0.337604	0.359317	NA	NA	NA	European	23263486	NA	NA	NA	NA	NA	ieu-a-1055	ieu-a-299	rs4240624	110347	2450548	2013	Kottgen	Males and Females
Wald ratio	Urate	HDL	1	-0.017673	0.220913	-0.452872	0.415317	0.936237	NA	NA	NA	European	23263486	NA	NA	NA	NA	NA	ieu-a-1055	ieu-a-299	rs424346	110347	2450548	2013	Kottgen	Males and Females
Wald ratio	Urate	HDL	1	-0.295547	0.246964	-0.782065	0.188502	0.231415	NA	NA	NA	European	23263486	NA	NA	NA	NA	NA	ieu-a-1055	ieu-a-299	rs4379922	110347	2450548	2013	Kottgen	Males and Females
Wald ratio	Urate	HDL	1	0.0820771	0.122278	-0.158811	0.321742	0.502072	NA	NA	NA	European	23263486	NA	NA	NA	NA	NA	ieu-a-1055	ieu-a-299	rs4465830	110347	2450548	2013	Kottgen	Males and Females
Wald ratio	Urate	HDL	1	-0.447619	0.252381	-0.94481	0.0470476	0.0761318	NA	NA	NA	European	23263486	NA	NA	NA	NA	NA	ieu-a-1055	ieu-a-299	rs4650994	110347	2450548	2013	Kottgen	Males and Females
Wald ratio	Urate	HDL	1	-0.11898	0.17847	-0.470567	0.230822	0.504985	NA	NA	NA	European	23263486	NA	NA	NA	NA	NA	ieu-a-1055	ieu-a-299	rs4660293	110347	2450548	2013	Kottgen	Males and Females
Wald ratio	Urate	HDL	1	0.0793319	0.114823	-0.146868	0.304384	0.489623	NA	NA	NA	European	23263486	NA	NA	NA	NA	NA	ieu-a-1055	ieu-a-299	rs4846914	110347	2450548	2013	Kottgen	Males and Females
Wald ratio	Urate	HDL	1	-0.0720721	0.256757	-0.577883	0.431171	0.778939	NA	NA	NA	European	23263486	NA	NA	NA	NA	NA	ieu-a-1055	ieu-a-299	rs4917014	110347	2450548	2013	Kottgen	Males and Females
Wald ratio	Urate	HDL	1	-0.101056	0.196078	-0.48733	0.283258	0.606284	NA	NA	NA	European	23263486	NA	NA	NA	NA	NA	ieu-a-1055	ieu-a-299	rs492571	110347	2450548	2013	Kottgen	Males and Females
Wald ratio	Urate	HDL	1	0.00608519	0.127789	-0.245659	0.256552	0.96202	NA	NA	NA	European	23263486	NA	NA	NA	NA	NA	ieu-a-1055	ieu-a-299	rs838876	110347	2450548	2013	Kottgen	Males and Females
Wald ratio	Urate	HDL	1	-0.0570342	0.212928	-0.476502	0.360304	0.788809	NA	NA	NA	European	23263486	NA	NA	NA	NA	NA	ieu-a-1055	ieu-a-299	rs4969178	110347	2450548	2013	Kottgen	Males and Females
Wald ratio	Urate	HDL	1	-0.324873	0.309645	-0.934873	0.28203	0.294095	NA	NA	NA	European	23263486	NA	NA	NA	NA	NA	ieu-a-1055	ieu-a-299	rs4983559	110347	2450548	2013	Kottgen	Males and Females
Wald ratio	Urate	HDL	1	-0.532319	0.26616	-1.05665	-0.0106464	0.0455003	NA	NA	NA	European	23263486	NA	NA	NA	NA	NA	ieu-a-1055	ieu-a-299	rs499974	110347	2450548	2013	Kottgen	Males and Females
Wald ratio	Urate	HDL	1	-0.124294	0.0677966	-0.257853	0.00858757	0.066753	NA	NA	NA	European	23263486	NA	NA	NA	NA	NA	ieu-a-1055	ieu-a-299	rs633695	110347	2450548	2013	Kottgen	Males and Females
Wald ratio	Urate	HDL	1	-0.393701	0.244094	-0.874567	0.0847244	0.106766	NA	NA	NA	European	23263486	NA	NA	NA	NA	NA	ieu-a-1055	ieu-a-299	rs6450176	110347	2450548	2013	Kottgen	Males and Females
Wald ratio	Urate	HDL	1	-0.0545455	0.0969697	-0.245576	0.135515	0.573775	NA	NA	NA	European	23263486	NA	NA	NA	NA	NA	ieu-a-1055	ieu-a-299	rs676210	110347	2450548	2013	Kottgen	Males and Females
Wald ratio	Urate	HDL	1	-0.65	0.275	-1.19175	-0.111	0.0180966	NA	NA	NA	European	23263486	NA	NA	NA	NA	NA	ieu-a-1055	ieu-a-299	rs6805251	110347	2450548	2013	Kottgen	Males and Females
Wald ratio	Urate	HDL	1	0.0618182	0.14	-0.213982	0.336218	0.658809	NA	NA	NA	European	23263486	NA	NA	NA	NA	NA	ieu-a-1055	ieu-a-299	rs686030	110347	2450548	2013	Kottgen	Males and Females
Wald ratio	Urate	HDL	1	-0.0443038	0.202532	-0.443291	0.352658	0.826845	NA	NA	NA	European	23263486	NA	NA	NA	NA	NA	ieu-a-1055	ieu-a-299	rs687339	110347	2450548	2013	Kottgen	Males and Females
Wald ratio	Urate	HDL	1	0.205761	0.226337	-0.240123	0.649383	0.363302	NA	NA	NA	European	23263486	NA	NA	NA	NA	NA	ieu-a-1055	ieu-a-299	rs702485	110347	2450548	2013	Kottgen	Males and Females
Wald ratio	Urate	HDL	1	-0.142029	0.165217	-0.467507	0.181797	0.389982	NA	NA	NA	European	23263486	NA	NA	NA	NA	NA	ieu-a-1055	ieu-a-299	rs7306660	110347	2450548	2013	Kottgen	Males and Females
Wald ratio	Urate	HDL	1	-0.336283	0.176991	-0.684956	0.0106195	0.0574331	NA	NA	NA	European	23263486	NA	NA	NA	NA	NA	ieu-a-1055	ieu-a-299	rs737337	110347	2450548	2013	Kottgen	Males and Females
Wald ratio	Urate	HDL	1	0.217391	0.235507	-0.246558	0.678986	0.355967	NA	NA	NA	European	23263486	NA	NA	NA	NA	NA	ieu-a-1055	ieu-a-299	rs9457931	110347	2450548	2013	Kottgen	Males and Females
Wald ratio	Urate	HDL	1	-0.461538	0.25	-0.954038	0.0284615	0.0648699	NA	NA	NA	European	23263486	NA	NA	NA	NA	NA	ieu-a-1055	ieu-a-299	rs998584	110347	2450548	2013	Kottgen	Males and Females

## Sheet: S9. Triglycerides on urate
Supplementary table 9. MR of triglycerides on urate.
Method	outcome	exposure	nsnp	b	se	lower	upper	pval	Q	Q_df	Q_pval	population	pmid	intercept	intercept_se	lower_intercept	upper_intercept	intercept_pval	id.outcome	id.exposure	SNP	sample_size	nsnps.outcome.array	year	author	sex	r2	Fstat	I2	RadialMR outliers		SIMEX
Inverse variance weighted (primary MR test)	Urate	Triglycerides	35	0.198353	0.026603	0.145945	0.250761	8.91642e-14	28.8605	34	0.717606	European	23263486	NA	NA	NA	NA	NA	ieu-a-1055	ieu-a-302	rs10440120; rs10501321; rs10761762; rs11057408; rs12676857; rs12678919; rs1321257; rs13389219; rs16948098; rs174535; rs17513135; rs1832007; rs2068888; rs2239520; rs2250802; rs2665357; rs287621; rs2954022; rs2972146; rs3198697; rs3760627; rs3761445; rs38855; rs442177; rs4719841; rs6029143; rs645040; rs676210; rs6831256; rs6882076; rs6995541; rs719726; rs749671; rs9686661; rs998584	110347	2450548	2013	Kottgen	Males and Females	0.0214234	67.2172	96.96	rs10401969		Number of genotypes = 35
																														rs11613352
MR Egger (sensitivity analysis)	Urate	Triglycerides	35	0.114118	0.047265	0.0210057	0.20723	0.0214661	24.2115	33	0.866945	European	23263486	0.00393302	0.00182409	0.000357794	0.00750825	0.0384575	ieu-a-1055	ieu-a-302	rs10440120; rs10501321; rs10761762; rs11057408; rs12676857; rs12678919; rs1321257; rs13389219; rs16948098; rs174535; rs17513135; rs1832007; rs2068888; rs2239520; rs2250802; rs2665357; rs287621; rs2954022; rs2972146; rs3198697; rs3760627; rs3761445; rs38855; rs442177; rs4719841; rs6029143; rs645040; rs676210; rs6831256; rs6882076; rs6995541; rs719726; rs749671; rs9686661; rs998584	110347	2450548	2013	Kottgen	Males and Females				rs11974409		Bootstrap replications = 25
Weighted median (sensitivity analysis)	Urate	Triglycerides	35	0.174267	0.0415424	0.0924286	0.256106	2.72966e-05	NA	NA	NA	European	23263486	NA	NA	NA	NA	NA	ieu-a-1055	ieu-a-302	rs10440120; rs10501321; rs10761762; rs11057408; rs12676857; rs12678919; rs1321257; rs13389219; rs16948098; rs174535; rs17513135; rs1832007; rs2068888; rs2239520; rs2250802; rs2665357; rs287621; rs2954022; rs2972146; rs3198697; rs3760627; rs3761445; rs38855; rs442177; rs4719841; rs6029143; rs645040; rs676210; rs6831256; rs6882076; rs6995541; rs719726; rs749671; rs9686661; rs998584	110347	2450548	2013	Kottgen	Males and Females				rs12280753		Simulation replications = 50
Weighted mode (sensitivity analysis)	Urate	Triglycerides	35	0.149332	0.0418369	0.0669136	0.231751	0.00109073	NA	NA	NA	European	23263486	NA	NA	NA	NA	NA	ieu-a-1055	ieu-a-302	rs10440120; rs10501321; rs10761762; rs11057408; rs12676857; rs12678919; rs1321257; rs13389219; rs16948098; rs174535; rs17513135; rs1832007; rs2068888; rs2239520; rs2250802; rs2665357; rs287621; rs2954022; rs2972146; rs3198697; rs3760627; rs3761445; rs38855; rs442177; rs4719841; rs6029143; rs645040; rs676210; rs6831256; rs6882076; rs6995541; rs719726; rs749671; rs9686661; rs998584	110347	2450548	2013	Kottgen	Males and Females				rs1260326		------------------------------------------------------------------------------
Wald ratio	Urate	Triglycerides	1	0.382979	0.121277	0.144064	0.621894	0.00158913	NA	NA	NA	European	23263486	NA	NA	NA	NA	NA	ieu-a-1055	ieu-a-302	rs174535	110347	2450548	2013	Kottgen	Males and Females				rs12748152		-------------+----------------------------------------------------------------
Wald ratio	Urate	Triglycerides	1	0.359477	0.254902	-0.14268	0.861634	0.158464	NA	NA	NA	European	23263486	NA	NA	NA	NA	NA	ieu-a-1055	ieu-a-302	rs10440120	110347	2450548	2013	Kottgen	Males and Females				rs2043085		slope | .1180694 .1108928 1.06 0.287 -.0992766 .3354153
Wald ratio	Urate	Triglycerides	1	0.421296	0.268519	-0.107685	0.950278	0.116656	NA	NA	NA	European	23263486	NA	NA	NA	NA	NA	ieu-a-1055	ieu-a-302	rs10501321	110347	2450548	2013	Kottgen	Males and Females				rs2247056		_cons | .0038075 .0031477 1.21 0.226 -.0023619 .0099768
Wald ratio	Urate	Triglycerides	1	0.362963	0.196296	-0.0237407	0.749667	0.0644496	NA	NA	NA	European	23263486	NA	NA	NA	NA	NA	ieu-a-1055	ieu-a-302	rs10761762	110347	2450548	2013	Kottgen	Males and Females				rs247616		------------------------------------------------------------------------------
Wald ratio	Urate	Triglycerides	1	0.426357	0.217054	-0.00124031	0.853953	0.049497	NA	NA	NA	European	23263486	NA	NA	NA	NA	NA	ieu-a-1055	ieu-a-302	rs11057408	110347	2450548	2013	Kottgen	Males and Females				rs439401
Wald ratio	Urate	Triglycerides	1	0.114458	0.23494	-0.348373	0.577289	0.626131	NA	NA	NA	European	23263486	NA	NA	NA	NA	NA	ieu-a-1055	ieu-a-302	rs12676857	110347	2450548	2013	Kottgen	Males and Females				rs4587594
Wald ratio	Urate	Triglycerides	1	0.182139	0.0511163	0.0814395	0.282838	0.000366336	NA	NA	NA	European	23263486	NA	NA	NA	NA	NA	ieu-a-1055	ieu-a-302	rs12678919	110347	2450548	2013	Kottgen	Males and Females				rs4738684
Wald ratio	Urate	Triglycerides	1	-0.0547264	0.136816	-0.324254	0.214801	0.689157	NA	NA	NA	European	23263486	NA	NA	NA	NA	NA	ieu-a-1055	ieu-a-302	rs1321257	110347	2450548	2013	Kottgen	Males and Females				rs4810479
Wald ratio	Urate	Triglycerides	1	0.442804	0.202952	0.0429889	0.84262	0.029123	NA	NA	NA	European	23263486	NA	NA	NA	NA	NA	ieu-a-1055	ieu-a-302	rs13389219	110347	2450548	2013	Kottgen	Males and Females				rs588136
Wald ratio	Urate	Triglycerides	1	0.075	0.1625	-0.245125	0.395125	0.644412	NA	NA	NA	European	23263486	NA	NA	NA	NA	NA	ieu-a-1055	ieu-a-302	rs16948098	110347	2450548	2013	Kottgen	Males and Females				rs634869
Wald ratio	Urate	Triglycerides	1	0.352941	0.28877	-0.215936	0.921818	0.221624	NA	NA	NA	European	23263486	NA	NA	NA	NA	NA	ieu-a-1055	ieu-a-302	rs38855	110347	2450548	2013	Kottgen	Males and Females				rs7248104
Wald ratio	Urate	Triglycerides	1	0.209091	0.286364	-0.355045	0.773227	0.465293	NA	NA	NA	European	23263486	NA	NA	NA	NA	NA	ieu-a-1055	ieu-a-302	rs17513135	110347	2450548	2013	Kottgen	Males and Females				rs731839
Wald ratio	Urate	Triglycerides	1	0.30581	0.266055	-0.218318	0.829939	0.250381	NA	NA	NA	European	23263486	NA	NA	NA	NA	NA	ieu-a-1055	ieu-a-302	rs1832007	110347	2450548	2013	Kottgen	Males and Females				rs7350481
Wald ratio	Urate	Triglycerides	1	0.257261	0.240664	-0.216846	0.731369	0.285085	NA	NA	NA	European	23263486	NA	NA	NA	NA	NA	ieu-a-1055	ieu-a-302	rs2068888	110347	2450548	2013	Kottgen	Males and Females				rs8077889
Wald ratio	Urate	Triglycerides	1	0.0466102	0.233051	-0.4125	0.50572	0.841481	NA	NA	NA	European	23263486	NA	NA	NA	NA	NA	ieu-a-1055	ieu-a-302	rs2239520	110347	2450548	2013	Kottgen	Males and Females				rs948690
Wald ratio	Urate	Triglycerides	1	0.256522	0.256522	-0.248826	0.76187	0.317311	NA	NA	NA	European	23263486	NA	NA	NA	NA	NA	ieu-a-1055	ieu-a-302	rs2250802	110347	2450548	2013	Kottgen	Males and Females
Wald ratio	Urate	Triglycerides	1	0.363208	0.25	-0.129292	0.855708	0.146271	NA	NA	NA	European	23263486	NA	NA	NA	NA	NA	ieu-a-1055	ieu-a-302	rs2665357	110347	2450548	2013	Kottgen	Males and Females
Wald ratio	Urate	Triglycerides	1	0.630631	0.265766	0.107072	1.15419	0.0176499	NA	NA	NA	European	23263486	NA	NA	NA	NA	NA	ieu-a-1055	ieu-a-302	rs287621	110347	2450548	2013	Kottgen	Males and Females
Wald ratio	Urate	Triglycerides	1	0.119231	0.0679487	-0.0146282	0.25309	0.0793077	NA	NA	NA	European	23263486	NA	NA	NA	NA	NA	ieu-a-1055	ieu-a-302	rs2954022	110347	2450548	2013	Kottgen	Males and Females
Wald ratio	Urate	Triglycerides	1	0.348754	0.19573	-0.0368327	0.734342	0.0747789	NA	NA	NA	European	23263486	NA	NA	NA	NA	NA	ieu-a-1055	ieu-a-302	rs2972146	110347	2450548	2013	Kottgen	Males and Females
Wald ratio	Urate	Triglycerides	1	0.373737	0.287879	-0.193384	0.940859	0.194203	NA	NA	NA	European	23263486	NA	NA	NA	NA	NA	ieu-a-1055	ieu-a-302	rs3198697	110347	2450548	2013	Kottgen	Males and Females
Wald ratio	Urate	Triglycerides	1	0.433862	0.291005	-0.139418	1.00714	0.135985	NA	NA	NA	European	23263486	NA	NA	NA	NA	NA	ieu-a-1055	ieu-a-302	rs3760627	110347	2450548	2013	Kottgen	Males and Females
Wald ratio	Urate	Triglycerides	1	0.383621	0.237069	-0.0834052	0.850647	0.105623	NA	NA	NA	European	23263486	NA	NA	NA	NA	NA	ieu-a-1055	ieu-a-302	rs3761445	110347	2450548	2013	Kottgen	Males and Females
Wald ratio	Urate	Triglycerides	1	0.0546075	0.21843	-0.3757	0.484915	0.802587	NA	NA	NA	European	23263486	NA	NA	NA	NA	NA	ieu-a-1055	ieu-a-302	rs645040	110347	2450548	2013	Kottgen	Males and Females
Wald ratio	Urate	Triglycerides	1	0.320388	0.177994	-0.0302589	0.671036	0.0718606	NA	NA	NA	European	23263486	NA	NA	NA	NA	NA	ieu-a-1055	ieu-a-302	rs442177	110347	2450548	2013	Kottgen	Males and Females
Wald ratio	Urate	Triglycerides	1	0.24569	0.25	-0.24681	0.73819	0.325726	NA	NA	NA	European	23263486	NA	NA	NA	NA	NA	ieu-a-1055	ieu-a-302	rs4719841	110347	2450548	2013	Kottgen	Males and Females
Wald ratio	Urate	Triglycerides	1	0.309278	0.309278	-0.3	0.918557	0.317311	NA	NA	NA	European	23263486	NA	NA	NA	NA	NA	ieu-a-1055	ieu-a-302	rs6029143	110347	2450548	2013	Kottgen	Males and Females
Wald ratio	Urate	Triglycerides	1	-0.0415094	0.230189	-0.494981	0.411962	0.856895	NA	NA	NA	European	23263486	NA	NA	NA	NA	NA	ieu-a-1055	ieu-a-302	rs6995541	110347	2450548	2013	Kottgen	Males and Females
Wald ratio	Urate	Triglycerides	1	0.0491132	0.0873124	-0.122892	0.221119	0.573775	NA	NA	NA	European	23263486	NA	NA	NA	NA	NA	ieu-a-1055	ieu-a-302	rs676210	110347	2450548	2013	Kottgen	Males and Females
Wald ratio	Urate	Triglycerides	1	0.27907	0.244186	-0.201977	0.760116	0.253098	NA	NA	NA	European	23263486	NA	NA	NA	NA	NA	ieu-a-1055	ieu-a-302	rs6831256	110347	2450548	2013	Kottgen	Males and Females
Wald ratio	Urate	Triglycerides	1	0.325175	0.199301	-0.0674476	0.717797	0.102768	NA	NA	NA	European	23263486	NA	NA	NA	NA	NA	ieu-a-1055	ieu-a-302	rs6882076	110347	2450548	2013	Kottgen	Males and Females
Wald ratio	Urate	Triglycerides	1	0.409556	0.221843	-0.0274744	0.846587	0.0648699	NA	NA	NA	European	23263486	NA	NA	NA	NA	NA	ieu-a-1055	ieu-a-302	rs998584	110347	2450548	2013	Kottgen	Males and Females
Wald ratio	Urate	Triglycerides	1	0.0954774	0.296482	-0.488593	0.679548	0.747427	NA	NA	NA	European	23263486	NA	NA	NA	NA	NA	ieu-a-1055	ieu-a-302	rs719726	110347	2450548	2013	Kottgen	Males and Females
Wald ratio	Urate	Triglycerides	1	-0.21327	0.260664	-0.726777	0.300237	0.413253	NA	NA	NA	European	23263486	NA	NA	NA	NA	NA	ieu-a-1055	ieu-a-302	rs749671	110347	2450548	2013	Kottgen	Males and Females
Wald ratio	Urate	Triglycerides	1	0.395778	0.17942	0.0423219	0.749235	0.0273922	NA	NA	NA	European	23263486	NA	NA	NA	NA	NA	ieu-a-1055	ieu-a-302	rs9686661	110347	2450548	2013	Kottgen	Males and Females

[truncated: 13 more sheets: S10. SNP char - obesity on gout, S11. SNP char- obesity on urate, S12. SNP char - urate on gout, S13. SNP char - urate on T2D, S14. SNP char - obesity on HDL, S15. SNP char - obesity on LDL, S16. SNP char - obesity on trig, S17. SNP char - HDL on urate, S18. SNP char - tri on urate, S19. MR MR, S20. Indirect effect, S21. Genetic correlations, S22. SNP heritability]
